# Supplementary material for: Balance between maternal antiviral response and placental transfer of protection in gestational SARS-CoV-2 infection
Source: JCI Insight. 2023 Sep 8;8(17):e167140. doi: 10.1172/jci.insight.167140 (PMC10544212; doi:10.1172/jci.insight.167140)
Supplement: Supporting data values [file jciinsight-8-167140-s010.xlsx]

## Sheet: Fig 1B
Endpoint titer αSpike IgG							Endpoint titer αRBD IgG
2R		3R		3O			2R		3R		3O
M	C	M	C	M	C		M	C	M	C	M	C
150	50	1350	150	0	0		450	450	1350	450	450	150
450	1350	50	50	4050	1350		450	1350	150	150	4050	1350
1350	1350	1350	450	4050	450		450	450	4050	1350	4050	1350
50	150	50	50	0	0		50	150	1350	450	0	0
450	450	1350	450	450	450		150	150	1350	450	450	450
		1350	1350	0	0				4050	1350	0	0
		4050	1350	0	0				4050	1350	0	0
		450	150	0	0				50	0	0	0
		1350	1350	450	450				450	450	450	450
		150	450	0	0				450	450	50	0
				150	150						450	450
				50	0						150	0
				0	0						0	0
				450	150						1350	450
				0	0						0	0
				150	0						450	0
				450	450						450	450
				1350	1350						1350	1350
				0	0						0	0
				450	450						450	450
				50	0						50	0
				150	0						150	0
				0	0						0	0
				450	50						50	0
				150	50						150	50
				450	50						50	0
				0	0						0	0
				150	0						450	0
				1350	50						450	50
				1350	150						1350	150
				450	50						1350	150
				150	150						150	150
				4050	0						4050	0
				50	50						150	50
				1350	1350						150	50

## Sheet: Fig 1C
αSpike IgG transfer ratio				αRBD IgG transfer ratio
2R	3R	3O		2R	3R	3O
0.78511	0.473251	0.88162		1.3301	0.677596	1.02875
1.26596	0.973451	0.7103		1.12549	1.04318	0.694245
1	0.663992	1.21691		1.00745	0.809329	1.31983
1.49351	0.773081	0.696315		1.05396	0.588441	0.721362
0.864469	1.59211	1.01727		1.14861	0.806043	1.17839
	0.936937	0.409266			0.901961	0.270202
	0.935622	0.684298			0.92301	0.702519
	0.968652	0.259786			0.844595	0.262338
	0.497591	0.797037			1.11676	0.865069
	1.29736	0.880032			1.31224	0.711348
		0.969171				1.10693
		0.435897				0.308824
		0.309322				0.313253
		0.381558				0.413265
		0.523392				0.497076
		0.578495				0.418868
		0.306061				0.211957
		0.274112				0.182913
		0.400242				0.492119
		0.464455				0.564941
		1.34722				0.887427
		0.05665				0.059592
		0.4258				0.581081
		0.785714				0.340149

## Sheet: Fig1D
Elapsed time (days) between diagnostic and delivery	αSpike IgG transfer ratio		Elapsed time (days) between diagnostic and delivery	αRBD IgG transfer ratio
0	0.88162		0	1.02875
0	0.7103		0	0.694245
0	1.21691		0	1.31983
1	0.696315		1	0.721362
1	1.01727		1	1.17839
1	0.409266		1	0.270202
1	0.684298		1	0.702519
1	0.259786		1	0.262338
2	0.797037		2	0.865069
2	0.880032		2	0.711348
3	0.969171		3	1.10693
4	0.435897		4	0.308823
5	0.309322		5	0.313253
5	0.381558		5	0.413265
5	0.523392		5	0.497076
6	0.578495		6	0.418868
7	0.306061		7	0.211956
8	0.274112		8	0.182914
9	0.400242		9	0.492119
9	0.464455		9	0.564941
10	1.34722		10	0.887427
10	0.0566502		10	0.0595918
11	0.4258		11	0.581081
11	0.785714		11	0.340149
20	0.473251		20	0.677596
21	0.973451		21	1.04318
21	0.663992		21	0.809329
24	0.773081		24	0.588441
24	1.59211		24	0.806043
25	0.936937		25	0.901961
31	0.935622		31	0.92301
32	0.968652		32	0.844595
43	0.497591		43	1.11676
77	1.29736		77	1.31224
95	0.78511		95	1.3301
123	1.26596		123	1.12549
125	1		125	1.00745
145	1.49351		145	1.05396
154	0.864469		154	1.14861

## Sheet: Fig 1E
2R	3R	3O
0.452459	0.95	0.680272
0.941896	0.969555	0.769058
1.5	1.02819	1.26706
0.889026	0.803502	0.410079
0.986553	3.60099	0.990431
	0.939142	1.06371
	1.08772	1.02522
	0.840807	0.815661
	1.21138	0.75388
	1.14184	0.916667
		1.66443
		0.759384
		0.940877
		0.983206
		1.04922
		0.943396
		0.987603
		1.2
		1.13934
		0.701299
		0.778563
		1.03211
		1.00212
		1.1131
		1.13963
		1.08624
		1.05419
		1.02057
		0.738007
		1.17657
		1.12126
		1.07864
		1.02901
		1.67727
		0.636461

## Sheet: Fig 1F
Spike	RBD	Total
0.88162	1.02875	1.26706
0.7103	0.694245	0.410079
1.21691	1.31983	0.990431
0.696315	0.721362	0.815661
1.01727	1.17839	1.66443
0.409266	0.270202	0.759384
0.684298	0.702519	0.983206
0.259786	0.262338	0.943396
0.797037	0.865069	0.987603
0.880032	0.711348	1.2
0.969171	1.10693	0.701299
0.435897	0.308823	0.778563
0.309322	0.313253	1.03211
0.381558	0.413265	1.1131
0.523392	0.497076	1.13963
0.578495	0.418868	1.08624
0.306061	0.211956	1.02057
0.274112	0.182914	0.738007
0.400242	0.492119	1.17657
0.464455	0.564941	1.12126
1.34722	0.887427	1.07864
0.0566502	0.0595918	1.02901
0.4258	0.581081	1.67727
0.785714	0.340149	0.636461

## Sheet: Fig 1G
Maternal αRBD IgM	Maternal Total IgM
0.811	1.164
0.7	1.151
0.683	1.067
1.097	1.131
0.887	1.12
0.274	1.097
0.55	1.092
0.697	1.14
0.541	1.093
0.338	1.104
0.568	0.968
0.444	1.099
0.05	0.559
1.172	1.097
0.792	1.134
0.922	1.13
1.037	1.056
0.715	1.103
0.832	1.132
0.971	1.116
0.607	1.136
0.534	1.095
0.61	1.085
0.638	1.077
0.569	1.12
0.233	1.125
0.9	1.109
0.53	1.072
0.6	1.09
0.479	1.1
1.128	1.126
0.854	1.077
0.793	1.151
0.65	1.065
0.23	1.053
0.767	1.129
0.541	1.103
1.142	1.077
0.805	1.09
0.046	0.724
0.77	1.188
0.834	1.157
0.381	1.071
1.047	1.092
1.195	1.081
0.339	1.089
0.046	0.934
0.28	1.094
0.844	1.142
0.71	1.111
0.614	1.132
0.906	1.118
0.564	1.123
0.451	1.138
1.297	1.144
0.055	0.834
0.491	1.152
0.616	1.064

## Sheet: Fig 1H
Maternal αRBD IgG	Maternal Total IgG
0.13	0.441
0.792	0.892
1.113	0.337
1.112	1.012
0.716	0.418
0.084	0.879
0.102	0.793
0.969	0.613
0.08	0.451
0.169	0.396
0.768	0.447
0.07	0.696
0.813	0.726
0.838	0.879
0.396	1.039
0.065	0.981
1.032	0.655
0.095	0.833
0.385	0.848
0.793	0.968
1.313	0.34
0.082	0.854
0.664	1.078
0.272	0.849
0.332	0.436
0.142	0.943
0.196	0.336
0.342	0.709
0.265	0.487
0.136	0.406
0.368	0.875
0.913	0.813
1.142	0.623
1.101	0.701
0.684	0.674
1.225	0.724
0.444	0.22
0.538	0.938
0.915	0.72
0.44	0.854
1.222	0.745
1.142	0.514
1.026	0.203
1.02	0.723
1.143	0.456
0.148	0.892
0.644	0.711
0.728	0.492
0.727	0.705
1.412	0.719
0.532	0.313
0.618	0.305
0.584	0.369
0.287	0.9
0.765	0.327
0.805	0.158
0.278	0.811
0.397	0.818

## Sheet: Fig 1I
Maternal αRBD IgA	Maternal Total IgA
0.218	1.133
1.752	0.996
0.842	1.058
0.198	1.142
0.906	1.022
0.354	1.134
0.54	1.178
1.016	1.024
0.242	1.152
0.142	1.084
0.596	1.11
0.172	1.011
0.1	0.22
1.49	1.149
0.404	1.043
0.136	1.177
0.564	1.018
0.114	1.126
0.308	1.143
0.938	1.118
0.61	1.026
0.366	1.14
0.742	1.007
0.288	1.194
0.36	1.143
0.704	1.133
1.41	0.999
0.338	1.128
0.762	1.108
1.808	1.123
0.604	1.141
0.294	1.091
0.768	1.004
0.386	1.117
0.264	1.101
1.412	1.064
0.518	1.15
0.16	1.119
1.266	1.118
0.086	0.595
0.674	1.154
1.508	1.274
0.442	1.104
0.906	0.989
0.158	1.092
0.392	1.154
0.102	0.188
0.816	1.175
0.784	1.146
0.766	1.033
0.366	1.115
0.684	1.181
0.166	1.017
0.236	1.175
0.134	1.101
0.098	0.246
0.828	1.038
1.182	1.167

## Sheet: Fig 2A
CoV-2+		Vac
M	C	M	C
nd	nd	39.9016	276.139
105.974	nd	nd	35.1661
356.262	39.685	78.3725	184.06
760.065	nd	nd	54.582
23.8754	27.2455	169.315	38.3012
nd	nd	14.62	150.2
nd	nd
119.792	nd
nd	nd
nd	nd
13.3546	nd
nd	nd
nd	nd
153.193	nd
nd	nd
21.6707	nd
25.3449	nd
nd	nd
nd	nd
13.0045	nd
nd	nd
49.1887	nd
nd	nd
88.4574	nd
nd	nd
18.8046	41.0969
nd	nd
21.6459	nd
179.034	nd
148.269	nd
95.3112	nd
23.0561	nd
231.138	nd
14.5231	nd
47.8092	nd
203.911	nd
nd	nd
54.3559	nd
108.327	nd
86.7907	nd
269.281	19.2964
454.779	30.539
nd	nd
nd	nd
57.4078	nd
nd	nd
183.703	nd
nd	nd
nd	nd
12.5706	nd

## Sheet: Fig 2B
2R	3R	3O
nd	nd	nd
nd	nd	nd
nd	nd	nd
12.5706	57.4078	nd
183.703	203.911	nd
	54.3559	nd
	108.327	nd
	86.7907	nd
	269.281	nd
	454.779	nd
		nd
		nd
		nd
		nd
		105.974
		356.262
		760.065
		23.8754
		119.792
		13.3546
		153.193
		21.6707
		25.3449
		13.0045
		49.1887
		88.4574
		18.8046
		21.6459
		179.034
		148.269
		95.3112
		23.0561
		231.138
		14.5231
		47.8092

[truncated: 92 more sheets: Fig 2C, Fig 2D, Fig 2E, Fig 2F, Fig 2G, Fig 2H, Fig 2I, Fig 3A, Fig 3B, Fig 3C, Fig 3D, Fig 3E, Fig 3F, Fig 3G, Fig 3H, Fig 3I, Fig 3J, Fig 3K, Fig 3L, Fig 3M …]
